# Supplementary material for: β-Klotho inhibited the epithelial-mesenchymal transition of liver sinusoidal endothelial cells to alleviate schistosomiasis liver fibrosis
Source: PLoS Pathog. 2026 May 19;22(5):e1014148. doi: 10.1371/journal.ppat.1014148 (PMC13186334; doi:10.1371/journal.ppat.1014148)
Supplement: S1 Data — (XLSX) [file ppat.1014148.s001.xlsx]

## Sheet: Fig1
Fig1C：
	CD45-CD146+			eNOS+			eNOS+
0day	8day	12day		0day	8day		0day	12day
77.5	69.6	62.3		75.2	67.1		74.9	75.1
68.1	82	66.4		64.4	70.4		78.8	61.2
69.2	80	66.4		68.1	77.4		83	59.2
72	83.3	66.4		68.9	83.2		80.4	64.4
79.7	78.5	55			72.8		85.4	74.6
78.5					69.4
74.5					69.7
62.9
Fig1D：
VE-cadherin			Zonula Occludens-1			N-cadherin			Fibronectin 1
0day	12day		0day	12day		0day	12day		0day	12day
0.906022	0.385791		0.876012	0.424713		1.19928	6.62939		0.757193	7.75899
1.02413	0.599716		1.03818	0.562279		0.946793	4.72356		1.14753	5.24352
1.07772	0.125516		1.09955	0.17037		0.880693	4.43073		1.15088	3.7813
Fig1E-F：
	E-cadheirn				GAPDH
	N-cadherin
				E-cadherin			N-cadherin
				0day	12day		0day	12day
				0.761404	0.371217		0.69888	0.84918
				0.72641	0.622893		0.703573	0.757853
				0.793202	0.455588		0.581019	0.859038
							0.581646

## Sheet: Fig2
Fig2D：
β-klotho
0w	2w	4w	6w	8w
1	1.19	0.58	0.2	0.16
1	1.4	0.43	0.18	0.21
1	1.29	0.58	0.2	0.16
1	1.36	0.35	0.23
Fig2E：
		β-klotho					GAPDH
β-klotho
0w	2w	4w	6w
0.30177	0.523895	0.403178	0.176407
0.327852	0.545311	0.411721	0.164727
	0.527203	0.3692	0.136841
Fig2F：
β-klotho
0w	2w	3w	4w
1.06254	14.1028	3.5103	1.12463
0.778562	10.4998	3.81244	1.2234
1.20882	8.52775	6.16759	0.649867

## Sheet: Fig3
Fig3A：										Fig3B：
										NC group	KLB siRNA group
	β-klotho					GAPDH				1.15629	0.908575
										0.959051	0.682145
										1.15109	0.958607
										1.14176	0.579857
										0.78899	0.361695
										0.802819	0.190053
Fig3C：			Fig3D：
β-klotho			E-cadherin			VE-cadherin			Vimentin				N-cadherin
NC group	KLB siRNA group		NC group	KLB siRNA group		NC group	KLB siRNA group		NC group	KLB siRNA group			NC group	KLB siRNA group
0.788936	0.369951		1.32435	0.555014		0.965699	0.826252		1.13	1.23			0.988586	1.32013
1.10235	0.290342		1.09094	0.774474		1.27179	0.545524		1.14	1.51			1.01528	1.25985
0.945357	0.433317		1.11091	0.238507		0.987649	0.832428		1	1.21			0.896335	1.15621
1.29874	0.598149		1.17838	0.855461		0.927451	0.790428		0.88	1.18			0.934259	1.13352
0.936527	0.636791						0.488396		0.9	1.1				1.29405
	0.273706
Fig3E：
		E-cadheirn					GAPDH
		VE-cadherin					GAPDH
		Vimentin					GAPDH
		N-cadherin					GAPDH
Fig3F：
E-cadherin				VE-cadherin				Vimentin				N-cadherin
NC group	KLB siRNA group			NC group	KLB siRNAgroup			NC group	KLB siRNAgroup			NC group	KLB siRNA group
1.03099	0.689861			0.956071	0.904848			1.07013	1.25375			1.06452	1.12405
0.994301	0.621002			1.15791	0.853498			0.872346	1.37578			0.995706	1.12698
0.974706	0.902961			1.19431	0.923443			0.845908	1.4617			1.09394	1.20466
				0.930165	0.885401			1.16463	1.37791			1.09008	1.26049
				0.910335	0.925898			1.06653	1.2465			0.836599	1.18662
				0.973757	0.622203							0.919167	1.23078
				1.02624	0.488513
					0.367809

## Sheet: Fig4
Fig4A：							Fig4B：
							NC	KLBOE
							0.617311	412126
							0.577027	362922
							2.80737	516441
WT		NC		KLBOE
Fig4C：
								GAPDH
Fig4D：
NC	KLBOE	NC+SEA	KLBOE+SEA
0.941993	7.71962	1.21872	5.99173
0.758542	8.51794	0.878076	4.46812
1.29946	8.13782	0.758151	6.83125
Fig4E：
E-cadherin			VE-cadherin			N-cadherin			Vimentin
NC	KLBOE		NC	KLBOE		NC	KLBOE		NC	KLBOE
0.84335	1.39723		0.950491	1.90088		0.87	0.56		0.998393	0.7666
0.809827	1.33599		0.224117	1.65495		0.91	0.66		0.906608	0.779729
0.597934	1.50052		0.831083	0.928809		1.26	0.61		0.902385	0.80779
0.626046	1.05873			1.42367						0.834392
Fig4F:
	Vimentin					N-cadherin					GAPDH
	VE-cadherin					GAPDH
Fig4G:
Vimentin			N-cadherin			VE-cadherin
NC	KLBOE		NC	KLBOE		NC	KLBOE
0.98	0.55		0.88	0.51		0.54152	0.784377
0.85	0.61		0.94	0.6		0.643992	0.719738
0.92	0.69		1.09	0.57		0.613629	0.644497
0.75	0.49		1.09	0.58		0.528197	0.888404
0.74	0.34		1.06	0.33		0.628362
0.71	0.47		0.95	0.23

## Sheet: Fig5
Fig5C			Fig5D
CD45-CD146+			TGF𝛽+
PBS	KLB		PBS	KLB
6.93	43.4		0.87	0.42
7.45	33.9		0.98	0.43
8.32	20.1		0.93	0.81
	33.1			0.7
	17.6
	17.7
Fig5E
E-cadherin			VE-cadherin			Zonula Occludens 1
PBS	KLB		PBS	KLB		PBS	KLB
1.13	2		1.34	2.65		1.28	2.46
1.22	2.29		0.83	1.82		0.8	1.67
1.39	1.47		1.36	2.14		1.35	1.98
0.52			0.66	2.44		0.73	2.31
Fig5F
N-cadherin			Vimentin			α-SMA
PBS	KLB		PBS	KLB		PBS	KLB
0.97	0.34		1.56	0.88		0.74	0.32
0.76	0.07		1.03	0.86		1.12	0.28
0.71	0.33		1.16	1.22		1.2	0.33
			0.83	1.14

## Sheet: Fig6
Fig6C			Fig6D
𝛽-klotho					𝛽-klotho							GAPDH
AAV-NC	AAV-KLB
1.17	5.52
0.96	8.23
0.89	4.79
	6.26
	9.78
Fig6E			Fig6G：
𝛽-klotho			HE			Masson（%）
AAV-NC	AAV-KLB		AAV-NC	AAV-KLB		AAV-NC	AAV-KLB
0.116358	0.696675		1.269	1.082		13.7425	18.5293
0.134342	0.68048		2.259	0.549		18.6564	18.7201
0.26119	0.510095		2.31	0.186		21.5513	9.70513
0.229483	0.24633		2.669	0.117		25.255	10.2235
	0.527639		1.157	0.385		22.3844	9.07759
	0.525411		2.12	0.623		22.2801	5.22371
			1.647	0.308		26.1155	9.96387
			1.795	0.693		21.8571	3.49144
			1.177	0.221		13.7014	2.57481
			0.917	0.188		27.8304	11.5587
			2.283	0.51
			2.381	0.112
			1.694	0.112
			1.314	0.5
			1.473
			1.058
Fig6H-I：
	N-cadherin						GAPDH
											N-cadherin
											AAV-ctrl	AAV-KLB
											1.08933	0.438082
											1.01911	0.718716
											0.891553	0.680062
	E-cadherin						GAPDH				E-cadherin
											AAV-NC	AAV-KLB
											0.362996	0.565351
											0.357335	0.764154
											0.658447	0.996002
											0.698628	0.694308
												0.777035
												0.909152
	𝛼-SMA						Vimentin					GAPDH				𝛼-SMA			Vimentin
																AAV-NC	AAV-KLB		AAV-NC	AAV-KLB
																1.22365	0.546856		0.257215	0.0892659
																1.08482	0.803097		0.252974	0.155391
																1.05482	0.902945		0.547671	0.214766
																0.850437	0.927072		0.5007	0.184182
																	0.749456			0.0494086
																	0.671499			0.0660291
Fig6J：
Vimentin				Collagen I				Collagen III
AAV-NC	AAV-KLB			AAV-NC	AAV-KLB			AAV-NC	AAV-KLB
0.81	0.17			0.68	0.05			0.77	0.09
1.1	0.46			1.31	0.14			1.15	0.31
1.13	0.9			1.13	0.39			1.13	0.81
	0.25				0.11				0.16
Fig6K：
number of parasite			number of eggs（10^4）
AAV-NC	AAV-KLB		AAV-NC	AAV-KLB
8	3		3.5	0
8	3		0	0
11	5		7.5	0.5
0	11		4.5	5.5
	2			1
	2			2

## Sheet: Fig7
Fig7B:
	TGF-βR2					GAPDH
Fig7C:
TGF-βR2
0w	2w	4w	6w
0.472315	0.208778	1.26882	1.06038
0.612716	0.170089	1.01553	0.841452
0.478347	0.361911	0.816554	1.0744
Fig7D：
		TGF-β1						GAPDH
		TGF-βR2				Fig7E：
						TGF-β1			TGF-βR2
						AAV-NC	AAV-KLB		AAV-NC	AAV-KLB
						0.897418	0.554333		0.651114	0.532077
						1.23918	0.42988		0.998077	0.619544
						0.988776	0.329662		1.23912	0.873521
						0.874624	0.355619		1.11169	0.65709
							0.309275			0.411998
							0.353768			0.669766
Fig7F：
	Smad7					GAPDH				Fig7G:
										Smad7			P-Smad3/Smad3
										AAV-NC	AAV-KLB		AAV-NC	AAV-KLB
										0.188042	0.573557		1.01194	0.332656
										0.540085	0.780115		0.80893	0.601724
										0.375843	0.603922		0.900041	0.693257
										0.36547	0.5856		1.27909	0.369174
											0.627752			0.831072
											0.523197
	P-Samd3					Smad3					GAPDH

## Sheet: Fig8
Fig8A：											Fig8B：
	TGF𝛽1						GAPDH				TGF𝛽1
											NC	KLBOE
											0.872212	0.368062
											0.671837	0.470097
											0.792073	0.426592
Fig8C：											Fig8D：
		TGF𝛽R2					GAPDH
											TGF𝛽R2
											NC	KLBOE
											0.610853	0.495978
											0.85161	0.340173
											1.12059	0.469519
											1.41695	0.484737
	Collagen Ⅰ										Collagen Ⅰ
											NC	KLBOE
											0.892047	1.00997
											1.02081	0.804326
											1.22278	0.712744
											1.10139	0.647495
											0.870708	0.643586
	Collagen Ⅲ					GAPDH
											Collagen Ⅲ
											NC	KLBOE
											1.04536	0.580006
											1.04886	0.188022
											0.90578	0.295652
											𝛼-SMA
											NC	KLBOE
	𝛼-SMA						GAPDH				1.07856	0.904601
											0.963674	0.867999
											1.078	0.959714
											0.997748	0.881432
											1.03754	0.933286

## Sheet: FigS1
Fig S1A
a-SMA			Collagen Ⅰ			Collagen Ⅲ			Collagen Ⅳ
PBS	Klotho		PBS	Klotho		PBS	Klotho		PBS	Klotho
0.95	0.44		1.99	0.31		1.36	0.32		1.06278	0.558713
0.99	0.57		1.07	0.55		1.5	0.55		0.87655	0.75944
0.92	0.69		1.02	0.72		0.82	0.64		1.28512	0.833647
				0.67		1.27	0.7			0.785853
							0.63
Fig S1B
	a-SMA					Collagen Ⅰ					E-cadherin
								COL1
	GAPDH					GAPDH
											GAPDH
Fig S1C
a-SMA			Collagen Ⅰ			E-cadherin
PBS	Klotho		PBS	Klotho		PBS	Klotho
0.91	0.53		0.45	0.22		1.14718	1.11527
0.73	0.6		0.34	0.19		1.03819	1.14081
0.7	0.18		0.31	0.18		1.15878	1.56866
0.6	0.28		0.27	0.13		0.884737	1.39854
						1.07843	1.21094
						0.692691
图6I（wb检测小鼠EMT和肝纤维化）
N-cadherin	240307				GAPDH					N-cad
										AAV-ctrl	AAV-KLB
										1.08933	0.438082
										1.01911	0.718716
										0.891553	0.680062
KLB					GAPDH					KLB
										AAV-ctrl	AAV-KLB
										0.116358	0.696675
										0.134342	0.68048
										0.26119	0.510095
										0.229483	0.24633
											0.527639
											0.525411
										2-a-SMA
										AAV-ctrl	AAV-KLB
										1.22365	0.546856
										1.08482	0.803097
										1.05482	0.902945
										0.850437	0.927072
				a-SMA 未merge							0.749456
											0.671499
VIM					GAPDH
										2-Vimtemin
										AAV-ctrl	AAV-KLB
										0.257215	0.0892659
										0.252974	0.155391
										0.547671	0.214766
										0.5007	0.184182
											0.0494086
											0.0660291
图6.J
HE&Masson统计图（imagej 统计虫卵大小和胶原面积）
HE				Masson（%）
AAV-ctrl	AAV-KLB			AAV-ctrl	AAV-KLB
1.269	1.082			13.7425	18.5293
2.259	0.549			18.6564	18.7201
2.31	0.186			21.5513	9.70513
2.669	0.117			25.255	10.2235
1.157	0.385			22.3844	9.07759
2.12	0.623			22.2801	5.22371
1.647	0.308			26.1155	9.96387
1.795	0.693			21.8571	3.49144
1.177	0.221			13.7014	2.57481
0.917	0.188			27.8304	11.5587
2.283	0.51
2.381	0.112
1.694	0.112
1.314	0.5
1.473
1.058

## Sheet: FigS2
Fig S2A											Fig S2B
		E-cadheirn					GAPDH
											E-cadherin
											NC	+SSA
											0.88543	0.831488
											0.879423	0.614039
											1.12447	0.63878
											1.14409	0.733066
											1.05687	0.707935
											0.909704	0.199049
		N-cadherin					GAPDH
											N-cadheirn
											NC	+SSA
											0.908794	1.06657
											0.866473	0.960687
											0.9216	1.28977
											1.24395	1.22361
											1.22154	1.3337
											0.837645	1.33703
Fig S2C											Fig S2D
		E-cadheirn					GAPDH				E-cadherin
											NC	+SEA
											1.03813	0.875007
											0.928886	0.818711
											1.04859	0.970056
											0.966118	0.923549
											1.10562	0.964116
		N-cadherin					GAPDH				N-cadheirn
											NC	+SEA
											1.22994	1.19016
											0.911335	1.25559
											0.937754	1.19152
											0.819636	1.23906
											0.950583	1.27003
